# Supplementary material for: Integrative analysis of competing endogenous RNA networks reveals the functional lncRNAs in heart failure
Source: J Cell Mol Med. 2018 Jul 18;22(10):4818–29. doi: 10.1111/jcmm.13739 (PMC6156393; doi:10.1111/jcmm.13739)
Supplement: Supplementary file 1 [file JCMM-22-4818-s001.xls]

## Sheet: Sheet1
Gene	betweenness	Gene	closeness	Gene	degree
DLEU2	14367.5	AC005154.6	0.000205128	AC005154.6	121
AC005154.6	10160	ELK4	0.000204876	NEAT1	102
NEAT1	9739.73	OTUD4	0.000204541	COX10-AS1	101
COX10-AS1	7419.91	NIPBL	0.000204374	AP000265.1	101
RP11-73M18.8	6975.88	PHTF2	0.000204374	CTD-2377D24.6	101
AP000265.1	6724.3	JPH1	0.000204123	RP11-73M18.8	97
CTD-2377D24.6	6724.3	CELF1	0.00020404	GS1-124K5.11	97
RP3-368A4.6	6371.75	IPO7	0.000203874	RP11-477D19.2	96
GS1-124K5.11	5840.45	NEAT1	0.000203625	AC005537.2	96
