# Supplementary material for: Integrative analysis of competing endogenous RNA networks reveals the functional lncRNAs in heart failure
Source: J Cell Mol Med. 2018 Jul 18;22(10):4818–29. doi: 10.1111/jcmm.13739 (PMC6156393; doi:10.1111/jcmm.13739)
Supplement: Supplementary file 2 [file JCMM-22-4818-s002.xls]

## Sheet: Supplementary Table S2
lncRNA	P-value
RP11-693J15.5	0.0176667
FOXN3-AS1	0.0176667
RP11-758M4.4	0.0243333
DLEU2	0.066
ZNF674-AS1	0.0863333
RP11-344E13.3	0.098
AP000469.2	0.161333
RP11-121C2.2	0.197333
RP11-276H19.2	0.199
AC009299.3	0.213333
AP001065.15	0.252
RP11-793H13.8	0.261333
RP11-539I5.1	0.276333
ALMS1-IT1	0.282667
AC079117.1	0.284
LINC00205	0.295333
RP11-115C21.2	0.302333
HOXA11-AS	0.306667
LINC00342	0.335
GS1-124K5.11	0.346667
RP11-73M18.8	0.378
COX10-AS1	0.384
CTB-102L5.7	0.408
AP000265.1	0.45
CTD-2377D24.6	0.45
RP11-68L18.1	0.454333
BX322557.10	0.464333
AC005154.6	0.486
BAIAP2-AS1	0.505
RAMP2-AS1	0.624333
RP11-277P12.20	0.650333
TINCR	0.657
LINC00665	0.672
RP11-996F15.2	0.677
EPHA1-AS1	0.685333
RP11-727A23.5	0.686333
RP11-480I12.7	0.756
CTD-2201E18.3	0.758333
CTD-3138B18.5	0.759333
RP11-184E9.2	0.761667
XXbac-B444P24.8	0.772
AC093642.3	0.784333
AC005537.2	0.786333
RP11-1055B8.4	0.798333
RP11-403I13.8	0.800333
RP11-540O11.1	0.800667
DNAJC3-AS1	0.811667
ZNF252P-AS1	0.818667
RP11-477D19.2	0.827
AC005076.5	0.831333
RP11-54O7.1	0.852
LINC00086	0.859667
NEAT1	0.877333
RP3-368A4.6	0.91
RP11-469M7.1	0.911333
RP1-5O6.6	0.921
MEG3	0.928667
CTC-241F20.3	0.946667
LINC00689	0.959667
RP1-228H13.5	0.964
TTC28-AS1	0.980667
AC092535.3	0.987
ILF3-AS1	0.992
RP11-496I9.1	0.999333
CTB-25B13.12	1
MFI2-AS1	1
