# Supplementary material for: Integrative analysis of competing endogenous RNA networks reveals the functional lncRNAs in heart failure
Source: J Cell Mol Med. 2018 Jul 18;22(10):4818–29. doi: 10.1111/jcmm.13739 (PMC6156393; doi:10.1111/jcmm.13739)
Supplement: Supplementary file 3 [file JCMM-22-4818-s003.xls]

## Sheet: Sheet1
LncRNA_ID	Foldchange in GSE1145	Datasets that in same trend with GSE1145
RP11-727A23.5	0.597415	GSE21610, GSE19303, GSE17800, GSE76701
RP11-996F15.2	0.570973	GSE21610, GSE76701
RP11-277P12.20	1.58121	GSE4172, GSE76701,GSE60291, GSE21610
HOXA11-AS	1.86789	GSE4172, GSE19303, GSE17800, GSE76701, GSE60291
CTD-3138B18.5	2.18824	GSE4172
NEAT1	0.696155	GSE21610, GSE76701
LINC00665	1.54465	GSE4172, GSE19303, GSE17800
RP11-73M18.8	0.734183	GSE4172, GSE21610, GSE19303, GSE17800
BAIAP2-AS1	1.64669	GSE4172, GSE21610, GSE76701
RP11-68L18.1	1.61763	GSE4172, GSE19303, GSE17800, GSE76701, GSE60291
AC005154.6	1.44347	GSE4172, GSE19303, GSE17800, GSE76701
ALMS1-IT1	1.57827	GSE4172, GSE21610
CTD-2201E18.3	1.50716	GSE4172, GSE76701
AC005537.2	2.22564	GSE4172, GSE60291, GSE21610
RP11-54O7.1	2.38324	GSE60291, GSE19303
RP11-540O11.1	1.48492	GSE4172, GSE60291, GSE21610, GSE17800
RP11-693J15.5	1.84468	GSE19303, GSE17800, GSE76701
FOXN3-AS1	1.4899	GSE4172, GSE19303, GSE17800, GSE76701, GSE60291
RP11-758M4.4	1.86642	GSE60291
